# Supplementary material for: Altered Expression of TMEM43 Causes Abnormal Cardiac Structure and Function in Zebrafish
Source: Int J Mol Sci. 2022 Aug 23;23(17):9530. doi: 10.3390/ijms23179530 (PMC9455580; doi:10.3390/ijms23179530)
Supplement: Supplementary file 1 [file ijms-23-09530-s001.zip]

Archive with 1 entries (1 files):
- ijms-1859884-supplementary.pdf
